# Supplementary material for: Effect of physiotherapy interventions on pain management, function and quality of life in patellofemoral pain syndrome: A systematic review protocol
Source: PLoS One. 2024 Dec 19;19(12):e0312279. doi: 10.1371/journal.pone.0312279 (PMC11658526; doi:10.1371/journal.pone.0312279)
Supplement: S1 Data — (CSV) [file pone.0312279.s002.csv]

Authors	Title	Publication	Volume	Number	Pages	Year	Publisher
Zago, Julio; Amatuzzi, Fellipe; Rondinel, Tatiana; Matheus, João Paulo;	Osteopathic manipulative treatment versus exercise program in runners with patellofemoral pain syndrome: a randomized controlled trial	Journal of Sport Rehabilitation	30	4	609-618	2020	Human Kinetics
Bagheri, Shahabeddin; Naderi, Aynollah; Mirali, Samira; Calmeiro, Luís; Brewer, Britton W;	Adding mindfulness practice to exercise therapy for female recreational runners with patellofemoral pain: a randomized controlled trial	Journal of athletic training	56	8	902-911	2021	National Athletic Trainers Association
Hu, Haoyu; Zheng, Yili; Liu, Xiaochen; Gong, Di; Chen, Changcheng; Wang, Yizu; Peng, Mengsi; Wu, Bao; Wang, Juan; Song, Ge;	Effects of neuromuscular training on pain intensity and self-reported functionality for patellofemoral pain syndrome in runners: study protocol for a randomized controlled clinical trial	Trials	20		01-Aug	2019	Springer
Culvenor, Adam G; van Middelkoop, Marienke; Macri, Erin M; Crossley, Kay M;	Is patellofemoral pain preventable? A systematic review and meta-analysis of randomised controlled trials	British Journal of Sports Medicine	55	7	378-384	2021	BMJ Publishing Group Ltd and British Association of Sport and Exercise Medicine
Esculier, Jean-Francois; Bouyer, Laurent Julien; Dubois, Blaise; Fremont, Pierre; Moore, Lynne; McFadyen, Bradford; Roy, Jean-Sébastien;	Is combining gait retraining or an exercise programme with education better than education alone in treating runners with patellofemoral pain? A randomised clinical trial	British journal of sports medicine	52	10	659-666	2018	BMJ Publishing Group Ltd and British Association of Sport and Exercise Medicine
Şahin, Mehtap; Ayhan, Fikriye Figen; Borman, Pinar; Atasoy, Hüseyin;	The effect of hip and knee exercises on pain, function, and strength in patientswith patellofemoral pain syndrome: a randomized controlled trial	Turkish journal of medical sciences	46	2	265-277	2016
de Souza Júnior, José Roberto; Rabelo, Pedro Henrique Reis; Lemos, Thiago Vilela; Esculier, Jean-Francois; Barbosa, Glauber Marques Paraizo; Matheus, João Paulo Chieregato;	Effects of two gait retraining programs on pain, function, and lower limb kinematics in runners with patellofemoral pain: A randomized controlled trial	Plos one	19	1	e0295645	2024	Public Library of Science San Francisco, CA USA
Prieto-García, Luisa Fernanda; Cortés-Reyes, Edgar; Lara-Cotacio, Gilberto; Rodríguez-Corredor, Lizeth Catherine;	Therapeutic effect of two muscle strengthening programs in patients with patellofemoral pain syndrome. A randomized controlled clinical trial	Revista de la Facultad de Medicina	69	2		2021	Universidad Nacional de Colombia
Eckenrode, Brian J; Kietrys, David M; Brown, Allison; Parrott, J Scott; Noehren, Brian;	Effects of high frequency strengthening on pain sensitivity and function in female runners with chronic patellofemoral pain	Physical Therapy in Sport	67		31-40	2024	Churchill Livingstone
da Silva Boitrago, Marcos Vinicius; de Mello, Nayara Nepomuceno; Barin, Fabrício Reichert; Júnior, Paulo Lobo; de Souza Borges, José Humberto; Oliveira, Marcio;	Effects of proprioceptive exercises and strengthening on pain and functionality for patellofemoral pain syndrome in women: A randomized controlled trial	Journal of clinical orthopaedics and trauma	18		94-99	2021	Elsevier
Kim, Hyun-Joong; Cho, Juchul; Lee, Seungwon;	Talonavicular joint mobilization and foot core strengthening in patellofemoral pain syndrome: a single-blind, three-armed randomized controlled trial	BMC Musculoskeletal Disorders	23	1	150	2022	Springer
Wu, Zhangxiang; Zou, Zhi; Zhong, Jiugen; Fu, Xinbo; Yu, Ligen; Wang, Jinzhu; Wang, Xin; Wu, Qianwen; Hou, Xiaohui;	Effects of whole-body vibration plus hip-knee muscle strengthening training on adult patellofemoral pain syndrome: a randomized controlled trial	Disability and Rehabilitation	44	20	6017-6025	2022	Taylor & Francis
Scafoglieri, Aldo; Van den Broeck, Jona; Willems, Stijn; Tamminga, Rob; van der Hoeven, Henk; Engelsma, Yde; Haverkamp, Stijn;	Effectiveness of local exercise therapy versus spinal manual therapy in patients with patellofemoral pain syndrome: medium term follow-up results of a randomized controlled trial	BMC musculoskeletal disorders	22	1	446	2021	Springer
Hasan, Shahnaz; Alonazi, Asma; Anwer, Shahnawaz; Jamal, Azfar; Parvez, Suhel; Alfaiz, Faiz Abdulaziz Saleh; Li, Heng;	Efficacy of patellar taping and electromyographic biofeedback training at various knee angles on quadriceps strength and functional performance in young adult male athletes with patellofemoral pain syndrome: A randomized controlled trial	Pain Research and Management	2022			2022	Hindawi
Lee, Jin Hyuck; Jang, Ki-Mo; Kim, Eunseon; Rhim, Hye Chang; Kim, Hyeong-Dong;	Static and dynamic quadriceps stretching exercises in patients with patellofemoral pain: a randomized controlled trial	Sports health	13	5	482-489	2021	SAGE Publications Sage CA: Los Angeles, CA
Jellad, Anis; Kalai, Amine; Guedria, Mohamed; Jguirim, Mahbouba; Elmhamdi, Sana; Salah, Sana; Frih, Zohra Ben Salah;	Combined hip abductor and external rotator strengthening and hip internal rotator stretching improves pain and function in patients with patellofemoral pain syndrome: a randomized controlled trial with crossover design	Orthopaedic Journal of Sports Medicine	9	4	2.32597E+15	2021	SAGE Publications Sage CA: Los Angeles, CA
Matthews, Mark; Rathleff, Michael Skovdal; Claus, Andrew; McPoil, Tom; Nee, Robert; Crossley, Kay M; Kasza, Jessica; Vicenzino, Bill T;	Does foot mobility affect the outcome in the management of patellofemoral pain with foot orthoses versus hip exercises? A randomised clinical trial	British Journal of Sports Medicine	54	23	1416-1422	2020	BMJ Publishing Group Ltd and British Association of Sport and Exercise Medicine
de Vasconcelos, Gabriela Souza; Nunes, Guilherme Silva; Barton, Christian John; Munhoz, Raquel Fantinelli; da Silva, Maria Eduarda Chinotti Batista; Pisani, Giulia Keppe; Luz, Bruna Calazans; Serrão, Fábio Viadanna;	Adding muscle power exercises to a strength training program for people with patellofemoral pain: protocol of a randomized controlled trial	Trials	22		01-Nov	2021	Springer
Lewinson, Ryan T; Wiley, J Preston; Humble, R Neil; Worobets, Jay T; Stefanyshyn, Darren J;	Altering knee abduction angular impulse using wedged insoles for treatment of patellofemoral pain in runners: a six-week randomized controlled trial	PloS one	10	7	e0134461	2015	Public Library of Science San Francisco, CA USA
Esculier, Jean-Francois; Bouyer, Laurent J; Dubois, Blaise; Leblond, Jean; Brisson, Mélanie; Chau, Luc; Roy, Jean-Sébastien;	Predictors of clinical success in runners with patellofemoral pain: Secondary analyses of a randomized clinical trial	Journal of Science and Medicine in Sport	21	8	777-782	2018	Elsevier
Neal, Bradley S; Barton, Christian J; Birn-Jeffrey, Aleksandra; Daley, Monica; Morrissey, Dylan;	The effects & mechanisms of increasing running step rate: a feasibility study in a mixed-sex group of runners with patellofemoral pain	Physical Therapy in Sport	32		244-251	2018	Elsevier
Ramskov, Daniel; Barton, Christian; Nielsen, Rasmus O; Rasmussen, Sten;	High eccentric hip abduction strength reduces the risk of developing patellofemoral pain among novice runners initiating a self-structured running program: a 1-year observational study	Journal of Orthopaedic & Sports Physical Therapy	45	3	153-161	2015	JOSPT, Inc. JOSPT, 1033 North Fairfax Street, Suite 304, Alexandria, VA …
Esculier, Jean-Francois; Maggs, Kevin; Maggs, Ellora; Dubois, Blaise;	A contemporary approach to patellofemoral pain in runners	Journal of athletic training	55	12	1206-1214	2020	National Athletic Trainers Association
Fukuda, Thiago Yukio; Melo, William Pagotti; Zaffalon, Bruno Marcos; Rossetto, Flavio Marcondes; Magalhães, Eduardo; Bryk, Flavio Fernandes; Martin, Robroy L;	Hip posterolateral musculature strengthening in sedentary women with patellofemoral pain syndrome: a randomized controlled clinical trial with 1-year follow-up	Journal of orthopaedic & sports physical therapy	42	10	823-830	2012	JOSPT, Inc. JOSPT, 1033 North Fairfax Street, Suite 304, Alexandria, VA …
Xiao, Huan; Li, Zeng; Lei, Shoubin;	Gait retraining for runners with patellofemoral pain: A protocol for systematic review and meta-analysis	Medicine	100	19	e25789	2021	LWW
Fernando, Dehiwattage Kanchana Dilshan Suranimala;	Effectiveness of Physiotherapy for Athletes and Runners with Patellofemoral Pain Syndrome					2020
Ferber, Reed; Kendall, Karen D; Farr, Lindsay;	Changes in knee biomechanics after a hip-abductor strengthening protocol for runners with patellofemoral pain syndrome	Journal of athletic training	46	2	142-149	2011	National Athletic Trainers' Association, Inc
Woodruff, Robert Jake Alexander;	Effectiveness of Exercise Intervention in Runners with and without Patellofemoral Pain Measured by Functional Movement Screening					2022	University of Pittsburgh
Plastaras, Christopher; McCormick, Zack; Nguyen, Cayli; Rho, Monica; Nack, Susan Hillary; Roth, Dan; Casey, Ellen; Carneiro, Kevin; Cucchiara, Andrew; Press, Joel;	Is hip abduction strength asymmetry present in female runners in the early stages of patellofemoral pain syndrome?	The American journal of sports medicine	44	1	105-112	2016	SAGE Publications Sage CA: Los Angeles, CA
Esculier, Jean-Francois; Roy, Jean-Sébastien; Bouyer, Laurent Julien;	Lower limb control and strength in runners with and without patellofemoral pain syndrome	Gait & posture	41	3	813-819	2015	Elsevier
León-Morillas, Felipe; García-Marín, Manuel; Corujo-Hernández, Carlota; Martín Alemán, María; Castellote-Caballero, Yolanda; Cahalin, Lawrence P; Infante-Guedes, Aday; Cruz-Díaz, David;	Evaluating the Impact of Flossing Band Integration in Conventional Physiotherapy for Patellofemoral Pain Syndrome	Journal of Clinical Medicine	13	10	2958	2024	MDPI
Yadav, Deeksha;	Effect of Open & Closed Kinetic Chain exercises vs Closed Kinetic Chain exercises with hip strengthening exercises in Patellofemoral pain Syndrome–A Comparative Study
Ozlu, Ozge; Atilgan, Esra;	The effect of high-intensity laser therapy on pain and lower extremity function in patellofemoral pain syndrome: a single-blind randomized controlled trial	Lasers in Medical Science	39	1	103	2024	Springer
Yalfani, Ali; Ahmadi, Mohamadreza;	Effect of neurofeedback training on psychological features and plantar pressure distribution symmetry in patients with patellofemoral pain: A ransdomized controlled trial	Journal of Bodywork and Movement Therapies	40		141-147	2024	Elsevier
El-Shafey, Mostafa I;	THE COMBINED EFFECT OF MEDIAL WEDGE SUPPORT WITH STRENGTHENING HIP ABDUCTORS AND LATERAL ROTATORS EXERCISES ON PROXIMAL MUSCLES STRENGTH IN PATIENTS WITH PATELLOFEMORAL PAIN SYNDROME	Delta University Scientific Journal	7	1		2024	Delta University for Science and Technology
Shalash, Khaled A; Azzam, Ahmad Hamdi; Mohamed, Nabil A; ElMelhat, Ahmed M;	Is there a subgroup of females with patellofemoral pain syndrome likely to benefit from proximal control exercises?	Physiotherapy Quarterly	32	1	43-49		Termedia
Kochar, Shraddha S; Fating, Tejaswini; Patil, Shubhangi;	Efficacy of Isometric Exercises and Somatosensory Training for Pain, Proprioception, and Balance in Runners with Patellofemoral Pain Syndrome	Cureus	16	3		2024	Cureus Inc.
Raghav, Uma; Sharma, Bharti; Harsirjan, KAUR; Chhabra, Charu;	Enhancing Athletes' Foot Stability: A Comparative Analysis of Gluteus Maximus and Gluteus Medius Muscle Strengthening Effects on Navicular Drop, Balance, and Foot Posture Index in Over-Pronated Foot	Pamukkale Journal of Sport Sciences	15	Online First	Jan-14	2024	Pamukkale University
Molina-Molina, Alejandro; Delgado-García, Gabriel; Richards, Jim; Mercado-Palomino, Elia; Soto-Hermoso, Víctor Manuel; Latorre-Román, Pedro Ángel;	Increasing cadence with a metronome and running barefoot changes the sagittal kinematics of the lower limbs and trunk	Journal of Sports Sciences			01-Nov	2024	Taylor & Francis
Chen, Lei; Zhou, Haojing; Gong, Yichen; Tang, Yi; Su, Hai; Jin, Zhaokai; Chen, Guoqian; Tong, Peijian;	How Do Muscle Function and Quality Affect the Progression of KOA? A Narrative Review	Orthopaedic Surgery	16	4	802-810	2024	Wiley Online Library
Matsuzaki, Yukiko; Heath, Madison R; Khan, Julie; Spitzer, Elad; Fabricant, Peter D;	Normative Running Kinematics in Healthy Adolescent Runners: A 2-Dimensional Video Analysis	HSS Journal®			1.55633E+16	2024	SAGE Publications Sage CA: Los Angeles, CA
Raju, Aiswarya; Jayaraman, Kavitha; Nuhmani, Shibili; Sebastian, Salbin; Khan, Masood; Alghadir, Ahmad H;	Effects of hip abductor with external rotator strengthening versus proprioceptive training on pain and functions in patients with patellofemoral pain syndrome: A randomized controlled trial	Medicine	103	7	e37102	2024	LWW
Kumar, Priyanka Ratan; Soomro, Rabail Rani;	Comparing the effects of positional versus myofascial release of gluteus medius to manage patellofemoral pain syndrome: single blinded randomized clinical trial.	Journal of Pakistan Medical Association	74	2	216-216	2024	Knowledge Bylanes
Tippayut, Hathaipat; Watanatada, Pasakorn; Sanguanrungsirikul, Sompol;	The Relationship between the Change in Pelvic Alignment during Moderate-Intensity Running and the Subjective Rating of Perceived Exertion, Rating of Perceived Exertion for Legs and Gluteus Muscles Fatigue in Female Novice and Recreational Runners	Trends in Sciences	21	4	7286-7286	2024
Tur, Graciela;	Efectividad del vendaje neuromuscular en pacientes con síndrome femoropaletar					2024	Universidad FASTA. Facultad de Ciencias Médicas
KHAN, SHAHBAJ; KHAUND, DR SUMEETA;	A COMPARATIVE STUDY BETWEEN THE EFFECTIVENESS OF KINESIO TAPING VERSUS IASTM IN PATELLOFEMORAL PAIN IN LONG DISTANCE CYCLER
Nie, Qiu; Yu, Yaming; Yuan, Zheng; Chen, Jian;	Effects of adding neuromuscular electrical stimulation to functional training on muscle recruitment, pain reduction, and knee joint function in patellofemoral pain syndrome patients	Medicine	103	3	e36095	2024	LWW
Kamel, Ragia M; Moawed, Heba M; Elazzab, Doaa R;	Benha International Journal of Physical Therapy
Zaki, Yasmine Ramadan; Abdelsalam, Mohammed Shawki; Faggal, Mona Selim; Ezzat, Mohamed;	Effect of Hip Adductors Isometric Contraction on Knee Extensors Isokinetic Torque in Patellofemoral Pain Syndrome	Egyptian Journal of Physical Therapy	16	1	38-44	2023	Kafrelsheik University, Faculty of Physical Therapy
Dischiavi, Steven L; Wright, Alexis A; Bleakley, CM;	Feasibility and Acceptability of a 12-Week Advanced Hip-Focused Exercise Intervention Program for Female Athletes	Journal of Science in Sport and Exercise			01-Dec	2023	Springer
Enciso Carhuamaca, Katherine Jasmin; Huaytalla Ramirez, Raul Luis; Lino Valenzuela, Nadyely Del Rosario;	Modelamiento de accidentes de trabajo por actividad económica mediante técnica de machine learning					2023	Universidad Peruana Unión
Fernández Díaz, Uxía;	Eficacia dun programa de exercicio terapéutico na prevención da síndrome femopatelar en mulleres triatletas					2023
Elmahdy, Menan A; Ayad, Khaled; Abdelrahman, Amira Metwally; Abdelsalam, Mohammed Shawki;	Correlation between contractile properties of quadriceps muscle and functional performance in runners with patellofemoral pain syndrome	SPORT TK-Revista EuroAmericana de Ciencias del Deporte			32-32	2023
吴菁; 姚英策; 杨晓巍; 薛博士; 赵建斌; 杨辰; 栾天峰; 周志鹏;	肌力训练与神经肌肉电刺激干预髌股关节痛患者下肢功能和生物力学的变化	中国组织工程研究	28	9	1365	2024
Wu, Jing; Yao, Yingce; Yang, Xiaowei; Xue, Boshi; Zhao, Jianbin; Yang, Chen; Luan, Tianfeng; Zhou, Zhipeng;	Intervention of muscle strength training combined with neuromuscular electrical stimulation on lower limb function and biomechanical changes in patients with patellofemoral pain	Chinese Journal of Tissue Engineering Research	28	9	1365	2024
Morrell, Christopher; Kayla Enochs, OT; Hillner, Jesse; Fagan, Mathias;	Electromyostimulation With Blood Flow Restriction for Patellofemoral Pain Syndrome in Active Duty Military Personnel: A Randomized Controlled Trial
Basu, Soumik; Gautam, Selja; Palekar, Tushar J; Palekar, Pramod;	Comparative Study of Dry-Needling VS Tens in the Trearment of Shin Splint in State Level Marathon Runners	Journal for ReAttach Therapy and Developmental Diversities	6	7s	419-428	2023
Zhou, Xinghan; Kim, Taeho;	The Effects of a Forward Lunge with Hip Adduction on Muscle Activity and Plantar Pressure in Healthy Subjects	Journal of Musculoskeletal Science and Technology	7	1	25-33	2023	Academy of KEMA
Eurcherdkul, Peerada; Veerapong, Thanit; Sukpanpradid, Petchanok; Chira-Adisai, Waree;	Efficacy of high intensity laser therapy in patellofemoral pain syndrome: A Double-blinded Randomized Controlled Trial	ASEAN J Rehabil Med	33	2	75-80	2023
Van den Berghe, Pieter;	A Primer on Wearable Technology for Injury Risk Management in Distance Running	Individualizing Training Procedures with Wearable Technology			37-68	2024	Springer
Dos’Santos, Thomas; Smania, Nicola; Rossettini, Giacomo;	Mahsa Emamvirdi, Mahdi Hosseinzadeh 2 Ε, Amir Letafatkar 3, Abbey C. Thomas 4	Scientific Reports	13		12412	2023
韩冰; 刘宏滨; 王和洪; 赵汉青; 赵日光; 孙燚炎; 张玉;	青年男性下肢力线和髌股疼痛综合征危险因素的相关性	中国组织工程研究	28	8	1211	2024
Han, Bing; Liu, Hongbin; Wang, Hehong; Zhao, Hanqing; Zhao, Riguang; Sun, Yiyan; Zhang, Yu;	Correlation between lower limb alignment and risk factors of patellofemoral pain syndrome in young men	Chinese Journal of Tissue Engineering Research	28	8	1211	2024
Yang, Chen; Best, Thomas M; Liu, Hui; Yu, Bing;	Knee biomechanical factors associated with patellofemoral pain in recreational runners	The Knee	35		87-97	2022	Elsevier
Brancati, Ross J; Hamill, Joseph; Jewell, Carl; Boyer, Katherine A;	A data mining approach for determining biomechanical adaptations in runners who experienced and recovered from patellofemoral pain syndrome	Journal of Sports Sciences	41	22	1971-1982	2023	Taylor & Francis
Prada, Carlos; Irarrázaval, Sebastián;	Patellofemoral Pain Syndrome (Runner's Knee)	Evidence‐Based Orthopedics			831-835	2021	Wiley Online Library
Rees, David; Younis, Ahmed; MacRae, Siân;	Is there a correlation in frontal plane knee kinematics between running and performing a single leg squat in runners with patellofemoral pain syndrome and asymptomatic runners?	Clinical Biomechanics	61		227-232	2019	Elsevier
Esculier, Jean-Francois; Bouyer, Laurent J; Roy, Jean-Sébastien;	The effects of a multimodal rehabilitation program on symptoms and ground-reaction forces in runners with patellofemoral pain syndrome	Journal of sport rehabilitation	25	1	23-30	2016	Human Kinetics, Inc.
Gaitonde, David Y; Ericksen, Alex; Robbins, Rachel C;	Patellofemoral pain syndrome	American family physician	99	2	88-94	2019
Petersen, Wolf; Ellermann, Andree; Gösele-Koppenburg, Andreas; Best, Raymond; Rembitzki, Ingo Volker; Brüggemann, Gerd-Peter; Liebau, Christian;	Patellofemoral pain syndrome	Knee surgery, sports traumatology, arthroscopy	22		2264-2274	2014	Springer
Pelletier, Ariel; Sanzo, Paolo; Kivi, Derek; Zerpa, Carlos;	The effect of patellar taping on lower extremity running kinematics in individuals with patellofemoral pain syndrome	Physiotherapy theory and practice	35	8	764-772	2019	Taylor & Francis
Dos Santos, Ana F; Nakagawa, Theresa H; Lessi, Giovanna C; Luz, Bruna C; Matsuo, Heitor TM; Nakashima, Giovana Y; Maciel, Carlos D; Serrão, Fábio V;	Effects of three gait retraining techniques in runners with patellofemoral pain	Physical therapy in sport	36		92-100	2019	Elsevier
Roper, Jenevieve L; Harding, Elizabeth M; Doerfler, Deborah; Dexter, James G; Kravitz, Len; Dufek, Janet S; Mermier, Christine M;	The effects of gait retraining in runners with patellofemoral pain: a randomized trial	Clinical biomechanics	35		14-22	2016	Elsevier
Esculier, Jean-Francois; Bouyer, Laurent J; Dubois, Blaise; Frémont, Pierre; Moore, Lynne; Roy, Jean-Sébastien;	Effects of rehabilitation approaches for runners with patellofemoral pain: protocol of a randomised clinical trial addressing specific underlying mechanisms	BMC Musculoskeletal Disorders	17		01-Jul	2016	Springer
Berry, Tiffany; Barnes, Andrew; Hanley, Peter; Wheat, Jonathan;	Effect of pain on hip and knee kinematics during a prolonged run in female runners with patellofemoral pain syndrome	ISBS-Conference Proceedings Archive				2014
Liao, Tzu-Chieh; Keyak, Joyce H; Powers, Christopher M;	Runners with patellofemoral pain exhibit greater peak patella cartilage stress compared with pain-free runners	Journal of applied biomechanics	34	4	298-305	2018	Human Kinetics
Willson, John D; Sharpee, Ryan; Meardon, Stacey A; Kernozek, Thomas W;	Effects of step length on patellofemoral joint stress in female runners with and without patellofemoral pain	Clinical biomechanics	29	3	243-247	2014	Elsevier
Neal, Bradley S; Barton, Christian J; Birn-Jeffery, Aleksandra; Morrissey, Dylan;	Increased hip adduction during running is associated with patellofemoral pain and differs between males and females: A case-control study	Journal of biomechanics	91		133-139	2019	Elsevier
Pazzinatto, Marcella Ferraz; de Oliveira Silva, Danilo; Pradela, Juliana; Coura, Maira Bergamaschi; Barton, Christian; de Azevedo, Fábio Mícolis;	Local and widespread hyperalgesia in female runners with patellofemoral pain are influenced by running volume	Journal of Science and Medicine in Sport	20	4	362-367	2017	Elsevier
Crossley, Kay M; Callaghan, Michael J; van Linschoten, Robbart;	Patellofemoral pain	bmj	351			2015	British Medical Journal Publishing Group
Crossley, Kay M; van Middelkoop, Marienke; Barton, Christian J; Culvenor, Adam G;	Rethinking patellofemoral pain: prevention, management and long-term consequences	Best Practice & Research Clinical Rheumatology	33	1	48-65	2019	Elsevier
Bazett-Jones, David M; Huddleston, Wendy; Cobb, Stephen; O'Connor, Kristian; Earl-Boehm, Jennifer E;	Acute responses of strength and running mechanics to increasing and decreasing pain in patients with patellofemoral pain	Journal of athletic training	52	5	411-421	2017	National Athletic Trainers Association
Passigli, Samuele; Capacci, Pietro; Volpi, Emanuele;	The effects of a multimodal rehabilitation program on pain, kinesiophobia and function in a runner with patellofemoral pain	International journal of sports physical therapy	12	4	670	2017	North American Sports Medicine Institute
Faller, Brian; Bonneau, Dean; Wooten, Liana; Jayaseelan, Dhinu J;	Eccentric exercise in the prevention of patellofemoral pain in high-volume runners: A rationale for integration	Sports Medicine and Health Science	3	2	119-124	2021	Elsevier
Bonacci, Jason; Hall, Michelle; Fox, Aaron; Saunders, Natalie; Shipsides, Tristan; Vicenzino, Bill;	The influence of cadence and shoes on patellofemoral joint kinetics in runners with patellofemoral pain	Journal of science and medicine in sport	21	6	574-578	2018	Elsevier
Wang, Baofeng; Yang, Yang; Zhang, Xini; Wang, Junqing; Deng, Liqin; Fu, Weijie;	Twelve-week gait retraining reduced patellofemoral joint stress during running in male recreational runners	BioMed Research International	2020			2020	Hindawi
Hosseinzadeh, SOMAYEH; Eslami, MANSOUR; Taghipour, MOHAMMAD;	Comparisons of bracing and patellar taping on knee three-dimensional kinematics of women with patellofemoral pain syndrome in stance phase of running.					2019
Davis, Irene S; Tenforde, Adam S; Neal, Bradley S; Roper, Jenevieve L; Willy, Richard W;	Gait retraining as an intervention for patellofemoral pain	Current reviews in musculoskeletal medicine	13		103-114	2020	Springer
Farzaneh, Mohammad; Sahebozamani, Mansour; Daneshjoo, Abdolhamid; Sadeghi, Mohammad;	Effect of six-week static quadriceps stretching on pain and lower extremity kinematics during running in individuals with patellofemoral pain syndrome	Int J Humanit Cult Stud	1			2016
de Vasconcelos, Diego Protasio; Aidar, Felipe J; Lima, Tarcisio Brandao; Filho, Flavio Martins do Nascimento; Mendonça, Igor Leonardo Alves; Díaz-de-Durana, Alfonso López; Garrido, Nuno Domingos; Santiago, Michael Silveira; Junior, Walderi Monteiro da Silva;	Assessment of Dynamic Knee Valgus between Lateral Step-Down Test and Running in Female Runners with and without Patellofemoral Pain Using Two-Dimensional Video Analysis	Clinics and Practice	12	3	425-435	2022	MDPI
Kunene, Siyabonga H; Ramklass, Serela; Taukobong, Nomathemba P;	Anterior knee pain and its intrinsic risk factors among runners in under-resourced communities in Ekurhuleni, Gauteng	South African Journal of Physiotherapy	74	1	01-Jul	2018	AOSIS
McClinton, Shane M; Cobian, Daniel G; Heiderscheit, Bryan C;	Physical therapist management of anterior knee pain	Current reviews in musculoskeletal medicine	13		776-787	2020	Springer
Patel, Dilip R; Villalobos, Ana;	Evaluation and management of knee pain in young athletes: overuse injuries of the knee	Translational Pediatrics	6	3	190	2017	AME Publications
Crossley, Kay M; Callaghan, Michael J; van Linschoten, Robbart;	Patellofemoral pain	British journal of sports medicine	50	4	247-250	2016	BMJ Publishing Group Ltd and British Association of Sport and Exercise Medicine
Callaghan, Michael J;	Exercise is effective for patellofemoral pain, but what type, who benefits most and by how much remain unknown	British Journal of Sports Medicine	52	10	625-626	2018	BMJ Publishing Group Ltd and British Association of Sport and Exercise Medicine
Rathleff, Michael Skovdal; Thomsen, Janus Laust; Barton, Christian J;	Patient education in patellofemoral pain: potentially potent and essential, but under-researched	British Journal of Sports Medicine	52	10	623-624	2018	BMJ Publishing Group Ltd and British Association of Sport and Exercise Medicine
Sachadev, Simran R; Prabhakar, Ronald N; Anthikat, Manal M;	Effectiveness of Core Muscle Strengthening using Swiss Ball vs Traditional Core muscle Strengthening Exercises on Functional Impairments in Amateur Marathon Runners with Patellofemoral Pain Syndrome	Int J Physiother Res	9	4	3937-43	2021
Kunene, Siyabonga; Taukobong, Nomathemba; Ramklass, Serela;	Community-based rehabilitation implementation framework to address patellofemoral pain amongst runners in under-resourced communities: Delphi consensus	South African Journal of Physiotherapy	77	1	1531	2021	AOSIS
de Morais Machado, Eliane; Pereira, Natalia Duarte; dos Santos, Ana Flávia; Luz, Bruna Calazans; Mendonça, Luciana De Michelis; Serrão, Fábio Viadanna;	LOWER LIMB COORDINATION AND COORDINATION VARIABILITY IN MALE AND FEMALE RUNNERS WITH AND WITHOUT PATELLOFEMORAL PAIN	Brazilian Journal of Physical Therapy	28		100712	2024	Elsevier
Sinclair, Jonathan; Janssen, Jessie; Richards, Jim David; Butters, Bobbie; Taylor, Paul John; Hobbs, Sarah Jane;	Effects of a 4-week intervention using semi-custom insoles on perceived pain and patellofemoral loading in targeted subgroups of recreational runners with patellofemoral pain	Physical Therapy in Sport	34		21-27	2018	Elsevier
Bonacci, Jason; Hall, Michelle; Saunders, Natalie; Vicenzino, Bill;	Gait retraining versus foot orthoses for patellofemoral pain: a pilot randomised clinical trial	Journal of science and medicine in sport	21	5	457-461	2018	Elsevier
Esculier, Jean-Francois; Dubois, Blaise; Bouyer, Laurent J; McFadyen, Bradford J; Roy, Jean-Sébastien;	Footwear characteristics are related to running mechanics in runners with patellofemoral pain	Gait & posture	54		144-147	2017	Elsevier
Neal, Bradley Stephen;	The influence of lower limb biomechanics on the development, persistence and management of patellofemoral pain in recreational runners					2019	Queen Mary University of London
Bramah, C; Preece, SJ; Gill, N; Herrington, L;	A single session of gait retraining improves pain, function and running kinematics in runners with patellofemoral pain.	International Journal of Sports Physical Therapy	14	6		2019
Dutton, Rebecca A; Khadavi, Michael J; Fredericson, Michael;	Update on rehabilitation of patellofemoral pain	Current sports medicine reports	13	3	172-178	2014	LWW
Bonacci, Jason; Fox, Aaron; Hall, Michelle; Fuller, Joel T; Vicenzino, Bill;	Effect of gait retraining on segment coordination and joint variability in individuals with patellofemoral pain	Clinical biomechanics	80		105179	2020	Elsevier
Collins, Natalie J; Barton, Christian J; Van Middelkoop, Marienke; Callaghan, Michael J; Rathleff, Michael Skovdal; Vicenzino, Bill T; Davis, Irene S; Powers, Christopher M; Macri, Erin M; Hart, Harvi F;	2018 Consensus statement on exercise therapy and physical interventions (orthoses, taping and manual therapy) to treat patellofemoral pain: recommendations from the 5th International Patellofemoral Pain Research Retreat, Gold Coast, Australia, 2017	British journal of sports medicine	52	18	1170-1178	2018	BMJ Publishing Group Ltd and British Association of Sport and Exercise Medicine
Nascimento, Lucas R; Teixeira-Salmela, Luci F; Souza, Ricardo B; Resende, Renan A;	Hip and knee strengthening is more effective than knee strengthening alone for reducing pain and improving activity in individuals with patellofemoral pain: a systematic review with meta-analysis	journal of orthopaedic & sports physical therapy	48	1	19-31	2018	JOSPT, Inc. JOSPT, 1033 North Fairfax Street, Suite 304, Alexandria, VA …
Esculier, Jean-Francois; Bouyer, Laurent J; Roy, Jean-Sébastien;	Running gait modifications can lead to immediate reductions in patellofemoral pain	Frontiers in sports and active living	4		1048655	2023	Frontiers
Ildefonso, Ken;	Exploring the Perceived Psychosocial Experiences of Recreational Runners with Patellofemoral Pain: A Grounded Theory Approach					2023	The University of Wisconsin-Milwaukee
Schembri, Laura;	How Does a Standing Exercise Programme Focusing on Hip-Abduction Strength Affect Anterior Knee Pain in Runners	J Res Health	2	1	24	2017
Flynn, Jonathan; Clough, AE;	The management of medial recurrent patella femoral knee pain in a ‘masters’ runner	International Musculoskeletal Medicine	38	03-Apr	109-113	2016	Taylor & Francis
Senthil, P; Jayaseelan, Mr VK; Srinivasan, Ms Raksha;	A Study to Compare the Effectiveness of K taping with wall squats and K taping with standard exercise program in reducing pain and improving running performance in100 m female runners with patellofemoral pain syndrome
Sisk, Daniel; Fredericson, Michael;	Update of risk factors, diagnosis, and management of patellofemoral pain	Current reviews in musculoskeletal medicine	12		534-541	2019	Springer
Hull, Physiotherapist MSK; East Yorkshire, NHS;	The management of medial recurrent patella femoral knee pain in a ‘masters’ runner
Bonacci, Jason; Vicenzino, Bill; Spratford, Wayne; Collins, Paul;	Take your shoes off to reduce patellofemoral joint stress during running	British journal of sports medicine	48	6	425-428	2014	BMJ Publishing Group Ltd and British Association of Sport and Exercise Medicine
Vinsky, Cade; Plaugher, Ryan; Aguiar, Blaine; Bogdanovich, James;	Comparing Gait Retraining and Resistance Training for the Management of Patellofemoral Pain in Runners and Soccer Players					2023	Azusa Pacific University
Manojlović, Denisa; Zorko, Martin; Spudić, Darjan; Šarabon, Nejc;	Effects of a targeted exercise program on inter-leg asymmetries in patients with patellofemoral pain	Symmetry	13	6	1075	2021	MDPI
Ildefonso, Ken; Arvinen-Barrow, Monna;	Psychosocial Understanding of Patellofemoral Pain	The Psychology of Sport Injury and Rehabilitation			77-89		Routledge
Ristow, Abbigail; Besch, Matthew; Rutherford, Drew; Kernozek, Thomas W;	Patellofemoral joint loading during single-leg hopping exercises	Journal of Sport Rehabilitation	29	8	1131-1136	2019	Human Kinetics
Laws, Anna; Williams, Sean; Wilson, Cassie;	The Effect of clinical Pilates on functional movement in recreational runners	International journal of sports medicine	38	10	776-780	2017	© Georg Thieme Verlag KG
Erickson, Lauren N; Jacobs, Cale A; Noehren, Brian;	Effect Of Blood Flow Restriction Training On Patient-reported Outcomes In Female Runners With Patellofemoral Pain: 2023	Medicine & Science in Sports & Exercise	54	9S	603	2022	LWW
Priore, Liliam Barbuglio Del; Perez, Vitoria Ozores; Briani, Ronaldo Valdir; Farinelli, Lucca Andre Liporoni Bego; da Silva, Júlia de Cássia Pinto; Martins, Odisséia Marli Gimenes; Lopes, Fábio Arruda; Amorim, Anita Barros; Pappas, Evangelos; de Azevedo, Fábio Mícolis;	Effects of an online program including mindfulness, exercise therapy and patient education compared to online exercise therapy and patient education for people with Patellofemoral Pain: Protocol for a randomized clinical trial	BMC Musculoskeletal Disorders	24	1	372	2023	Springer
Mostamand, Javid; Karamiani, Fereshteh; Rahimi, Atefeh; Nasirian, Maryam;	Design of a Clinical Trial Study to Evaluate the Effect of Dry Needling of Gluteus Medius Muscle on Pain and Function of Women with Patellofemoral Pain Syndrome: A Double-Blind Randomized Clinical Trial Protocol	Journal of Research in Rehabilitation Sciences	16	1	118-125	2020	Isfahan University of Medical Sciences
Matias, Alessandra B; Watari, Ricky; Taddei, Ulisses T; Caravaggi, Paolo; Inoue, Rafael S; Thibes, Raissa B; Suda, Eneida Y; Vieira, Marcus F; Sacco, Isabel CN;	Effects of foot-core training on foot-ankle kinematics and running kinetics in runners: secondary outcomes from a randomized controlled trial	Frontiers in bioengineering and biotechnology	10		890428	2022	Frontiers
Is combining gait retraining or an exercise programme with education better than education alone in treating runners with patellofemoral pain?A randomised clinical trial. Esculier, Jean-Francois 2018 The effects of gait retraining in runners with patellofemoral pain: A randomized trial. Roper, Jenevieve L 2016 The Effects of a Multimodal Rehabilitation Program on Symptoms and Ground-Reaction Forc…
